# Supplementary material for: Signaling levels mold the RAS mutation tropism of urethane
Source: eLife. 2021 May 17;10:e67172. doi: 10.7554/eLife.67172 (PMC8128437; doi:10.7554/eLife.67172)
Supplement: Figure 4—source data 1. [file elife-67172-fig4-data1.xlsx]

## Sheet: Fig 4A and Fig 4-supplemental1C
	Kras genotype	Codon mutated	Tam Treatment	log10 Mutant:WT
	nat/ex3op	13	Yes	0.976377
	nat/ex3op	12	Yes	0.781454
	nat/nat	12	Yes	0.571744
	nat/ex3op	12	No	0.524336
	nat/ex3op	12	Yes	0.451365
	nat/nat	12	Yes	0.373658
	nat/ex3op	12	Yes	0.359154
	nat/nat	12	Yes	0.35408
	nat/ex3op	12	Yes	0.353907
	nat/ex3op	12	Yes	0.332344
	ex3op/ex3op	12	Yes	0.282309
	ex3op/ex3op	12	Yes	0.214229
	ex3op/ex3op	61	Yes	0.185595
	nat/ex3op	12	No	0.134969
	nat/ex3op	61	Yes	0.126029
	nat/ex3op	61	Yes	0.121478
	nat/ex3op	12	No	0.095802
	nat/ex3op	12	Yes	0.087889
	nat/ex3op	12	Yes	0.07743
	ex3op/ex3op	12	Yes	0.03567
	nat/ex3op	61	Yes	0.01596
	nat/nat	61	Yes	-0.00219
	nat/nat	61	Yes	-0.01448
	nat/ex3op	12	No	-0.01915
	ex3op/ex3op	12	Yes	-0.08149
	nat/ex3op	12	No	-0.10914
	ex3op/ex3op	12	Yes	-0.11446
	ex3op/ex3op	61	Yes	-0.15012
	nat/ex3op	61	Yes	-0.15549
	nat/nat	61	Yes	-0.16394
	ex3op/ex3op	12	Yes	-0.17884
	nat/ex3op	61	Yes	-0.21946
	nat/nat	61	Yes	-0.23044
	nat/nat	61	Yes	-0.2867
	ex3op/ex3op	61	Yes	-0.31045
	nat/nat	61	Yes	-0.33902
	nat/nat	12	Yes	-0.44484
	nat/ex3op	12	Yes	-0.48587
	nat/ex3op	61	Yes	-0.54449
	nat/ex3op	61	No	-0.54956

## Sheet: Fig 4B
	12/13 ≤1.5	12/13 > 1.5	61 All
	0.5	269.5	1.08
	0.5	408.212	126
	0.5	50.625	6
	7.8125	4	126
	0.7	75	68.75
	0.5	28.88	27.38
	0.5	87.5	968
	14.896	320	4
	50.625	9.375	61.364
	162	75	220.5
	0.5	847	27.5625
	0.55	8.82	24.5
			245
			24.5
			75
			50.625

## Sheet: Fig 4C
	12/13 ≤1.5	12/13 > 1.5	61 All
	0.040471	0.139959	0.043691
	0.030526	0.058624	0.075364
	0.023385	0.04634	0.022217
	0.013158	0.026495	0.157447
	0.020025	0.056626	0.102574
	0.044892	0.039761	0.032639
	0.029774	0.065906	0.062871
	0.034272	0.06397	0.043032
	0.045981	0.161139	0.16616
	0.039463	0.08832	0.23793
	0.013215	0.044842	0.069756
	0.021016	0.049534	0.076329
			0.034541
			0.077171
			0.079467
			0.082358

## Sheet: Fig 4D
	12/13 ≤1.5	12/13 > 1.5	61 All
	0.012035	0.00541	0.018906
	0.004145	0.007652	0.010425
	0.005881	0.021478	0.007167
	0.008565	0.019692	0.039427
	0.008067	0.027361	0.029359
	0.016855	0.028416	0.008305
	0.019519	0.028261	0.010975
	0.00961	0.036526	0.004917
	0.008918	0.049071	0.036746
	0.017438	0.041309	0.070678
	0.004012	0.007136	0.041513
	0.00589	0.008415	0.030988
			0.040563
			0.040321
			0.018525
			0.031145

## Sheet: Fig 4E
	12/13 ≤1.5	12/13 > 1.5	61 All
	0.000442	0.000481	0.000124
	0.000312	0.004374	0.000295
	0.000154	0.00033	0.000139
	0.000182	0.000202	0.000719
	9.32e-05	0.002121	0.000337
	0.000237	0.001365	0.000155
	8.3e-05	0.00157	0.000587
	0.000726	0.001176	0.00017
	0.001034	0.000692	0.001027
	0.000114	0.001852	0.000999
	6.86e-06	0.001444	0.000351
	3.32e-05	0.000683	0.001044
			0.000678
			0.000291
			0.001143
			0.000468

## Sheet: Fig 4F
	p53+/+	p53-/-
	0.020025	0.039463
	0.043691	0.044842
	0.013215	0.06397
	0.021016	0.034541
	0.029774	0.026495
		0.079467
		0.04634
		0.16616
		0.077171
		0.039761
		0.049534
		0.040471
		0.045981
		0.075364
		0.062871

## Sheet: Fig 4G
	p53+/+	p53-/-
	0.008067	0.017438
	0.018906	0.007136
	0.004012	0.036526
	0.00589	0.040563
	0.019519	0.019692
		0.018525
		0.021478
		0.036746
		0.040321
		0.028416
		0.008415
		0.012035
		0.008918
		0.010425
		0.010975

## Sheet: Fig 4H
	p53+/+	p53-/-
	9.32e-05	0.000114
	0.000124	0.001444
	6.86e-06	0.001176
	3.32e-05	0.000678
	8.3e-05	0.000202
		0.001143
		0.00033
		0.001027
		0.000291
		0.001365
		0.000683
		0.000442
		0.001034
		0.000295
		0.000587

## Sheet: Fig 4 - supplemental 1A
		Kras hotspot	Other
	p53+/+	31	69
	p53-/-	64	36

## Sheet: Fig 4 - supplemental 1B
		nat	ex3op
	p53+/+	20	80
	p53-/-	33	67

[truncated: 8 more sheets: Fig 4 - supplemental 1D, Fig 4 - supplemental 1E-G, Fig 4 - supplemental 1H, Fig 4 - supplemental 1I, Fig 4 - supplemental 1J, Fig 4 - supplemental 1K, Fig 4 - supplemental 2A, Fig 4 - supplemental 2B]
